# Supplementary material for: Megakaryocyte- and Platelet-Derived Microparticles as Novel Diagnostic and Prognostic Biomarkers for Immune Thrombocytopenia
Source: J Clin Med. 2022 Nov 16;11(22):6776. doi: 10.3390/jcm11226776 (PMC9698595; doi:10.3390/jcm11226776)
Supplement: Supplementary file 1 [file jcm-11-06776-s001.zip]

Archive with 1 entries (1 files):
- jcm-1997231-supplementary.pdf
